# Supplementary material for: Photo-Assisted Removal of Rhodamine B and Nile Blue Dyes from Water Using CuO–SiO2 Composite
Source: Molecules. 2022 Aug 22;27(16):5343. doi: 10.3390/molecules27165343 (PMC9413644; doi:10.3390/molecules27165343)
Supplement: Supplementary file 1 [file molecules-27-05343-s001.zip]

Archive with 1 entries (1 files):
- molecules-1848280-supplementary.pdf
